# Supplementary material for: Targeting GPX4 to Induce Ferroptosis Overcomes Chemoresistance Mediated by the PAX8‐AS1/GPX4 Axis in Intrahepatic Cholangiocarcinoma
Source: Adv Sci (Weinh). 2025 May 20;12(30):e01042. doi: 10.1002/advs.202501042 (PMC12376697; doi:10.1002/advs.202501042)
Supplement: Supplementary file 2 — Supporting Information [file ADVS-12-e01042-s003.xlsx]

## Sheet: Supplementary Table 1
Supplementary Table 1 Baseline clinical characteristics of chemotherapy-treated patients in the TCGA_CHOL dataset.
Group	Samples	Age	Sex	Height	Weight	T	N	M	Stage	Status	OS	Drug.Name	Drug.Measure of Response
Non-responsive group	TCGA-3X-AAV9	72	MALE	169	52	T1	N0	M0	Stage I	Dead	339	Gemcitabine;Cisplatin	Progressive Disease
Non-responsive group	TCGA-4G-AAZO	71	FEMALE	161	67	T2a	N0	M0	Stage II	Alive	1177	Gemcitabine	Stable Disease
Responsive group	TCGA-W5-AA2H	70	FEMALE	162	71	T3	N0	M0	Stage III	Alive	1077	Gemcitabine	Complete Response
Responsive group	TCGA-W5-AA2T	64	FEMALE	155	62	T2	N0	M0	Stage II	Dead	1220	Gemcitabine	Complete Response
Non-responsive group	TCGA-W5-AA2Z	29	FEMALE	162	82	T2	N0	M0	Stage II	Alive	1614	Gemcitabine;Cisplatin	Progressive Disease
Non-responsive group	TCGA-W5-AA36	51	FEMALE	165	68	T3	N0	M1	Stage IV	Dead	1402	Gemcitabine;Capecitabine	Stable Disease
Responsive group	TCGA-ZH-A8Y4	58	MALE	183	88	T1	N0	M0	Stage I	Dead	741	Gemzar	Partial Response
Responsive group	TCGA-ZH-A8Y5	69	MALE	175	85	T3	N1	M1	Stage IVB	Alive	1229	Gemzar;Cisplatin	Partial Response

## Sheet: Supplementary Table 2
Supplementary Table 2 PAX8-AS1-interacting proteins identified by RNA pull-down mass spectrometry and predicted by ENCORI, RBPmap, and RNAInter.
MS (FDR > 1%, unique peptide > 1)	ENCORI (clipExpNum > 1)	RBPmap (p-value > 1%)	RNAInter (score > 0.5)	Overlap of proteins identified across MS, ENCORI, RBPmap, and RNAInter
KRT9	CNBP	A1CF	EGLN2	IGF2BP1
KRT1	CSTF2T	ANKHD1	KDM1B	IGF2BP3
KRT2	DAP3	BOLL	ERCC6	HNRNPC
KRT10	DDX54	BRUNOL4	HHV8GK18_gp81	SRSF1
DSP	EIF4G2	BRUNOL5	STAG2	U2AF2
ACTG1	ELAVL1	BRUNOL6	RBCK1	FUS
ACTB	EWSR1	CELF1	PHF20	TAF15
KRT14	FAM120A	CNOT4	UBN1
KRT5	FMR1	CPEB1	CENPA
KRT16	FUS	CPEB2	TBL1X
HRNR	GTF2F1	CPEB4	TNF
KRT6A	HNRNPA1	DAZ3	ZNF598
ELAVL1	HNRNPA2B1	DAZAP1	POLR2A
KRT6B	HNRNPC	EIF4G2	NISCH
HADHA	HNRNPK	ELAVL4	CCDC180
KRT17	HNRNPU	ENOX1	ABCC9
SQSTM1	IGF2BP1	ESRP1	IGF2BP1
JUP	IGF2BP3	ESRP2	SRSF1
FLG2	LIN28B	EWSR1	U2AF2
FLNA	MBNL1	FMR1	PTBP1
IMMT	NONO	FUBP1	LIN28B
PTBP1	PCBP2	FUBP3	EWSR1
IGF2BP1	PRPF8	FUS	RBM27
KRT77	PTBP1	FXR1	AUH
GAPDH	RBM27	FXR2	CSTF2T
DSG1	RBM4	G3BP2	YWHAG
TUBB	RBM47	HNRNPA0	NPM1
PABPC1	RBM7	HNRNPA1	DDX3X
HSPA8	RNPS1	HNRNPA1L2	RBM39
ENO1	SAFB2	HNRNPA2B1	EIF4A3
ILF3	SLTM	HNRNPC	SAFB2
MYH9	SRSF1	HNRNPCL1	KHSRP
ACTC1	SRSF7	HNRNPD	IGF2BP3
TUBB4B	SSB	HNRNPDL	MSI2
EEF1A1	TAF15	HNRNPF	DDX54
NCL	TARDBP	HNRNPH1	CPSF6
ALB	TRA2B	HNRNPH2	GNL3
KRT78	U2AF1	HNRNPK	FAM120A
HSP90AB1	U2AF2	HNRNPL	TNRC6A
HSPD1	XRN2	HNRNPM	ELAVL1
TUBA1B	YTHDF2	HNRNPU	ADAR
KPRP		HNRPLL	YTHDF3
HSPA9		HuR	YTHDF2
HSPA1A		IGF2BP1	UPF1
HSPA1B		IGF2BP2	UCHL5
TUBB2B		IGF2BP3	TARDBP
TUBB2A		ILF2	TAF15
EEF2		KHDRBS1	SSB
VIM		KHDRBS2	SLTM
HSP90AA1		KHDRBS3	SF3B4
POTEE		KHSRP	SF3B1
LRPPRC		LIN28A	RBM47
PKM		MATR3	RBM15
PABPC4		MBNL1	RBFOX2
ANXA2		MSI1	PUM2
ILF2		NOVA1	NONO
FLG		NUPL2	LSM11
TUBA4A		PABPC1	LARP4
IGF2BP3		PABPC3	HNRNPC
KRT8		PABPC4	GEMIN5
ANXA1		PABPC5	FMR1
KRT19		PABPN1	FIP1L1
EEF1A2		PABPN1L	ELAVL1
SYNCRIP		PCBP1	EIF4G2
HADHB		PCBP2	EFTUD2
HSPA5		PCBP3	DROSHA
SERPINB3		PCBP4	DHX30
TUBB4A		PPRC1	DGCR8
FASN		PRR3	DDX42
KRT3		PTB3	CSTF2T
KRT80		PTBP3	CSTF2
KRT79		PUF60	AKAP8L
FLNB		PUM1	AARS
DCD		PUM2	FXR1
DBN1		QKI	XRN2
KRT15		RALY	LARP7
RPS4X		RBFOX1	FUS
HNRNPK		RBFOX2	LEF1
TGM3		RBFOX3	HNF1B
CASP14		RBM15B	PSIP1
KRT7		RBM22	DEK
DHX9		RBM23	PROX1
ALDOA		RBM24	ARNT
PGK1		RBM25	HIF1A
IGHG1		RBM28	EZH1
KRT13		RBM3	ZNF750
GSDMA		RBM38	IRF4
ARG1		RBM4	CBX5
HMGB1		RBM41	CTNNB1
TRIM21		RBM42	MIXL1
SBSN		RBM45	CDK6
LIMA1		RBM46	ZNF83
TGM1		RBM47	ZBTB24
SERPINB12		RBM4B	TCFL5
HNRNPA2B1		RBM5	NKX2-3
HAL		RBM6	ELF4
EIF4A3		RBMS1	CTCFL
MYH10		RBMS2	ZNF281
SLC25A5		RBMS3	OVOL2
CAT		RC3H1	ID2
ATP5F1A		SAMD4A	FOXP1
IGF2BP2		SART3	KLF11
RPS3A		SF1	JUN
BLMH		SFPQ	HOXA6
TKT		SNRNP70	HOXA5
LDHB		SNRPA	HOXA4
IGHG3		SRSF1	E2F3
KRT73		SRSF10	NEUROD2
H2AC19		SRSF11	MYOD1
H2AC20		SRSF2	VEZF1
DBT		SRSF4	SPIB
SF3B1		SRSF5	PATZ1
RPS3		SRSF7	NKX2-2
YBX1		SRSF8	NFKB2
RPL6		SRSF9	MNT
SLC25A6		TAF15	LYL1
DSC1		TARDBP	HOXC6
H2AJ		TIA1	HOXA13
H2AC12		TRA2A	GLI3
H2AC7		TRNAU1AP	FOXG1
H2AC17		TUT1	FOXD2
H2AC14		U2AF2	MECOM
ACTN4		UNK	ETV7
NIPSNAP2		YBX1	ETS2
MDH2		YBX2	ELF3
PRDX2		ZC3H10	E2F8
YWHAZ		ZC3H14	DLX6
A2ML1		ZCRB1	DLX1
PKP1		ZFP36	CREM
LMNA		ZNF326	CREB3L4
LDHA		ZNF638	CLOCK
HNRNPD			CBFB
KRT4			BARHL1
PPIA			ADNP
IGHG4			ZNF407
MATR3			ZNF250
RPS27A			ZBTB7B
DDX21			ZBED4
AHNAK			TFE3
RPLP0			TBX3
ATP5F1B			SMC1A
RPS13			RFX2
RPL7A			RFX1
H1-2			NR2F1
PGAM5			NPAT
HNRNPM			NIPBL
CKB			NFAT5
PIP			MZF1
KRT12			MEF2C
KRT23			MED1
VCL			MED12
IGHG2			LHX2
PRDX1			KLF5
HSPB1			HOXA1
PLS3			HINFP
PRKRA			HES4
CHCHD3			GMEB2
RPS9			GMEB1
RPL7			GLI2
CCT8			GATA4
H4C16			ESRRA
RPS7			EHF
DDB1			E2F2
HNRNPC			DBP
SAMM50			CEBPZ
KRT74			CASP8AP2
PFN1			CAMTA2
CCT2			ATOH1
HNRNPAB			ASCL2
H1-4			ASCL1
HNRNPU			SPDEF
ASS1			SUMO2
S100A9			BRD1
TPI1			ETV1
NPM1			RING1
SET			ZFX
RPL23A			HIRA
PHGDH			ASF1A
CLTC			ERCC2
RPS18			ERCC3
PCBP2			MBD3
CDSN			LMO2
P4HB			KLF1
RPSA			TAF3
MRPL11			GREB1
RPS15A			PGR
NCBP1			AGO1
YBX3			E2F7
RPS2			NKX2-1
ERLIN2			NCOR2
NUDT21			CDK8
POF1B			KLF4
YWHAQ			GPS2
BASP1			RUNX1T1
CAPN1			HOXC9
GPI			EGR2
HNRNPR			BCOR
HSP90B1			BCL6
RPS23			SMAD4
RPL9P9			RUNX1
PLEC			SMARCA4
TXN			EOMES
RPL28			SMARCC1
KRT18			TFAP2C
RPL4			GATA6
HNRNPH1			CDX2
RPS17			ESR2
TCP1			PPARG
FAM120A			NFKB1
SERPINA12			RELA
LTF			TCF4
YWHAB			ETS1
RPL12			TP63
XP32			KAT5
H2BC10			ERG
H2BC18			KLF9
H2BC14			ZNF552
H2BC9			VDR
H2BC15			MITF
H2BC5			TP53
H2BC12			STAG1
H2BC12L			CEBPA
ATAD3A			SMAD2
RPS8			SMAD3
UBA1			HCFC1
SFPQ			CUX1
AZGP1			ZNF384
CTSD			NR2F2
CCT4			E2F6
HNRNPA1			GATA3
CSTA			NSD2
MAGOH			KDM4A
NME2			CHD7
RPL18			SETDB1
CFL1			SIRT6
YWHAE			KAT2B
EFTUD2			NCOR1
RPL3			CBX3
RPL8			CBX2
NME1			CREBBP
EIF4A1			SUZ12
CSE1L			CHD4
RPL26			HDAC6
MAGOHB			ELK1
EEF1G			ARID3A
CPS1			ZKSCAN1
TRAP1			MAZ
CCT6A			BACH1
SNRPA1			E2F4
GGCT			FOS
RPL31			RCOR1
DHX30			TCF7L2
CCT3			IRF1
RPS11			FOXM1
CAPZA1			MYBL2
RPS16			TEAD4
NBR1			RUNX3
FABP5			MTA3
SF3A3			CREB1
EIF5A			STAT5A
KRT24			NFIC
PCBP1			MBD4
H2BC21			SP4
H2BC17			PML
H2BC3			NFATC1
H2BC11			ATF2
PSMA7			CEBPD
GGH			ATF3
SERBP1			REST
DSC3			KDM5A
PRKDC			SAP30
RPL13			PHF8
LGALS7B			HDAC1
CCT7			EZH2
CANX			CHD1
RPL10A			RBBP5
IQGAP1			KDM5B
SLC25A3			CCNT2
RPLP2			HMGN3
PTBP2			BHLHE40
STRBP			ZNF143
HNRNPF			STAT1
UPF1			NRF1
PSMA2			MAFK
RPL22			MAFF
RPN1			SMC3
PRDX6			CHD2
RPS6			MXI1
KHSRP			TAL1
SSB			GTF2F1
PDIA3			BRCA1
EIF2S3			RFX5
RPL35			IRF3
KPNB1			NFE2
CPSF7			USF2
HNRNPA3			TBP
ATAD3B			WRNIP1
HACD3			ZNF263
S100A8			TRIM28
LYZ			CTBP2
RPS24			GATA1
HMGB2			BCL3
AHCY			HNF4G
RPL23			FOXA2
NCCRP1			EGR1
RPL11			ZEB1
TUFM			ZBTB7A
IGKC			HDAC2
RPL26L1			ELF1
PHB2			TAF7
PEBP1			MAX
ALOX12B			FOXA1
XRCC6			EP300
NACA			ZBTB33
RPL24			YY1
RPL5			BCLAF1
UGDH			ESR1
COL1A2			GABPA
LAMP1			RXRA
H3C13			HEY1
DDX3X			FOSL2
SF3B2			TAF1
PSMA5			NR3C1
SRSF1			PAX5
H1-10			TCF12
PDIA6			EBF1
PDIA4			SPI1
DDX17			POU2F2
DDX5			USF1
IMPDH2			SIN3A
TPM4			FOXP2
HNRNPDL			JUND
PGD			GATA2
PTMA			SREBF1
RPL38			HNF4A
RPS25			CEBPB
PNP			SMARCB1
ACTN1			E2F1
PNN			RAD21
RPL13A			CTCF
PRPS1			UBTF
GANAB			MRE11
YWHAG			SOX2
CAD			BRD4
PSMB5			AR
HMGB3			CHD8
RAN			HAND1
SNRPB2			MYC
TRIM28			THAP11
S100A7			TBXT
ECM1			STAT3
PARP1			SRF
ARF5			SP1
ARF3			SNAI2
ARF1			SMAD1
CAPZB			ZFP42
CELF1			POU5F1
PSMD2			OTX2
RPS15			NANOG
PSMA3
PURA
AKR1B1
EZR
RPL14
H1-5
RPL21
GDI2
SF3B3
RPL10
NONO
DDX39B
SLC25A13
EIF6
PSMA4
CS
KRT25
RPL17
ACLY
RPS5
RPS12
VDAC2
CLIC1
SRSF7
MSN
PGAM1
RPL32
EEF1D
PSMA6
PRPF19
NIPSNAP1
HBB
PARK7
HBA2
HSPE1
SERPINB7
GNB1
RPL27A
RAB1A
PRSS1
HNRNPA0
SSBP1
CALM2
CALM1
CALM3
PA2G4
SRSF3
TPP1
G3BP1
RACK1
RPS19
TALDO1
PRKAR2A
PAICS
SNRPD1
SLC25A11
SNRPD2
VCP
TAGLN2
ASAH1
BLVRB
MTHFD1
ITPRID2
ELAVL2
CTSV
MT-CO2
TRA2B
TPM3
EMD
PSMA1
H2AZ1
H2AZ2
PTMS
PHB1
RPL27
RPL30
FUBP1
SNRPE
STIP1
SDR9C7
PPP1CB
SPRR2E
SPRR2B
SPRR2D
SPRR2A
SPRR2G
EPRS1
RPL18A
SFN
XRCC5
ATP1A1
LMNB1
LORICRIN
SNW1
CKMT1B
PABPN1
RPL35A
ANXA5
XPO1
CPA4
RPL15
NPEPPS
DBR1
RAB7A
RPLP1
MTX2
SLIRP
ATP2A2
FSCN1
RBM39
SPRR1B
GOT2
PRPF8
TMEM160
KRT85
KRT86
KRT83
KRT81
DMKN
C4A
RPS28
DHX15
SF3A1
RPL19
ATP5F1C
PLIN3
ALOXE3
SAP18
CYCS
RNASE7
MOV10
SNRPN
SNRPB
S100A11
CCT5
RCBTB1
PCNA
SRP14
FARSA
NCBP2
GAPDHS
RPS27
MDH1
MIF
RPL34
LCN1
HDGF
TGM5
ACAT2
HARS1
GSTP1
ACAT1
HSD17B4
PSMB6
CALML5
HNRNPL
ACADVL
SNRPD3
VDAC1
SHMT2
SRSF2
FKBP4
PRKCI
MYL6
IGHA1
COL1A1
PSMB2
H1-0
G6PD
IGLL5
EEF1B2
RTN4
IGKV1D-13
IGKV1-13
KHDRBS1
SF3A2
RPS29
RPS20
RTRAF
GDA
GSS
DCXR
FAU
SSR4
NUDT5
IGKV1-8
IGKV1-9
IGKV1-27
IGKV1D-8
AKR1C1
AKR1C3
AKR1C2
AKR1C4
PRDX3
IPO7
ANP32A
RPS26
GSN
STMN1
GLRX
CTSA
TMEM33
U2AF2
KEAP1
GDPD3
SNRPA
SERPINH1
FAM83D
RSL1D1
GNAI3
CDK1
HPRT1
APEH
ANP32E
C1QBP
PSMC3
IGKV2-29
IGKV2D-26
IGKV2D-29
DDOST
COPA
ARPC4
CAPZA2
SUCLG1
STOML2
HSPA4
BAG2
IGLC3
IGLC2
ERH
PSMC1
C11orf54
DEK
RPS10
LYPLA1
CSNK2A3
CSNK2A1
LACRT
PPA1
CAND1
IGKV4-1
IGKV2D-28
IGKV2-28
IGKV2D-40
IGKV2-40
RAB13
LARP6
IGKV1-6
IGKV1D-12
IGKV1-39
IGKV1-12
IGKV1OR2-108
IGKV1D-39
CORO1C
PSMB1
SLC25A10
NEFM
MRPS27
BPIFA1
ANXA6
DMBT1
MYO6
CAP1
KPNA2
KLK5
RALY
ACAA2
APOD
RAB2A
USP5
PLBD1
IMPA2
PCMT1
CSTB
HNRNPUL1
ANXA7
HMX3
SKP1
MAP4
PHPT1
PSMB3
VTA1
IGKV1-37
IGKV1D-37
CLINT1
PIGR
CKAP4
AHSA1
GNAS
SLC3A2
TMOD3
EEF1E1
S100A4
H3-7
GBA1
GEMIN4
MRPL39
BCAS2
IDH1
FDPS
IL37
PEPD
RPL36A
IGHV3OR16-9
IGHV3OR16-17
IGHV3-13
IGHV3OR16-8
IGHV3-74
IGHV3-23
IGHV3-48
IGHV3-7
IGHV3-64D
IGHV3-72
MAPRE1
ATP5PO
ITPR2
RPS21
PSMC4
TMSB4X
SEC22B
EIF5
IRS4
MTPN
S100A16
CDKN2A
PPM1G
PURB
DNAJA1
OSTC
ACTR3
ATP5MF
IPO5
PPP2CB
PPP2CA
PRDX5
LRRC59
SEPTIN7
FUS
TAF15
SYPL1
MSI2
LASP1
SERPINB1
S100P
IGKV1D-33
IGKV1-33
APRT
PSMD1
NDUFA4
POLDIP3
DLST
OSBPL8
GSTO1
RARS1
RTN1
ALDH3A2
ALDH3B1
ALDH3B2
ALDH3A1
HDLBP
PSMB8
PRPF38A
GCN1
PHF5A
PMPCB
PPP2R1A
TPR
TXLNA
CPNE3
SRPK2
SP2
PDLIM5
S100A13
CAPRIN1
DLD
CDA
ACP1
LBR
COPG1
ZNF207
GSR
LSM3
SSR1
GNL3
LGALS3
TPD52L2
PON1
RBM22
LARGE2
RCC2
CALD1
TMA7
TMEM109
ALYREF
DNAJA3
GLUL
ABCE1
SF3B4
SNRPF
GART
VAPB
VAPA
CRBN
LGALS1
AQR
PDHB
IDE
ATP5PB
MSI1
PSAT1
CALR
EIF1AY
EIF1AX
PRKACB
PRKACA
MCM3
PPIB
ANKHD1
SMC4
PTGES3
CALML3
KIF5B
KIF5A
KIF5C
NHP2
HYOU1
MBNL1
STON2
TIMM50
ESYT1
RPS14
DSTN
OLFML2A
RANBP1
UQCRQ
SARS1
THOC2
RPL37A
ASNS
GPR107
NNT
ERICH3
RNPS1
DIRAS2
NAP1L1
VPS26A
SHROOM3
LUC7L2
HINT1
SUGT1
EIF3F
COX6C
LLGL1
RELCH
POLR1C

## Sheet: Supplementary Table 3
Supplementary Table 3 Primer sequences used in this study.
Primers	Sequence (5'- 3')
PAX8-AS1 forward	TGGACACCAGCTGTTCTGACAC
PAX8-AS1 reverse	TTAGGATCTGGGATCGGACTTAG
NRF2 forward	TCCAGTCAGAAACCAGTGGAT
NRF2 reverse	GAATGTCTGCGCCAAAAGCTG
KEAP1 forward	CACATCCAGTCAGAAACCAGTGG
KEAP1 reverse	GGAATGTCTGCGCCAAAAGCTG
AIFM2 forward	GTGAGCGGGTGAGCAATCT
AIFM2 reverse	CTTGATGCCGGTGCAGAGAA
FTH1 forward	TCCTACGTTTACCTGTCCATGT
FTH1 reverse	GTTTGTGCAGTTCCAGTAGTGA
GCLC forward	GGAAGTGGATGTGGACACCAGA
GCLC reverse	GCTTGTAGTCAGGATGGTTTGCG
GCLM forward	TGTCTTGGAATGCACTGTATCTC
GCLM reverse	CCCAGTAAGGCTGTAAATGCTC
GPX4 forward	GAGGCAAGACCGAAGTAAACTAC
GPX4 reverse	CCGAACTGGTTACACGGGAA
GSS forward	GGGAGCCTCTTGCAGGATAAA
GSS reverse	GAATGGGGCATAGCTCACCAC
HMOX1 forward	AAGACTGCGTTCCTGCTCAAC
HMOX1 reverse	AAAGCCCTACAGCAACTGTCG
SLC7A11 forward	TCTCCAAAGGAGGTTACCTGC
SLC7A11 forward	AGACTCCCCTCAGTAAAGTGAC
ACTB forward	CATGTACGTTGCTATCCAGGC
ACTB reverse	CTCCTTAATGTCACGCACGAT

## Sheet: Supplementary Table 4
Supplementary Table 4 Sequences of the shRNA, sgRNA, and FISH probe used in this study.
shRNAs	Sequence (5'- 3')
sh-PAX8-AS1#1	GGAATACAACCTTGAACAA
sh-PAX8-AS1#2	GCACAGCAAATATTCCAAA
sh-NRF2	CCGGCATTTCACTAAACACAA
sh-p62	CCTCTGGGCATTGAAGTTGAT
sh-HNRNPC	GCCTTCGTTCAGTATGTTAAT
sh-IGF2BP1	ACGCTTAGAGATTGAACATTC
sh-IGF2BP3	CGGTGAATGAACTTCAGAATT
sgRNA	Sequence (5'- 3')
sg-p62	GTGATCTGCGATGGCTGCAA
FISH probes	Sequence (5'- 3')
Negative control	AACTGCGCTTAAAACAGCGGAAATG
	TTCATCATGACCAGAAGCTTGACGC
	GCGCTCGGTGCGATACTGATGATG
PAX8-AS1	GACTCCTTCAGAAGCAGGGCAAAC
	CCTGCATGGTCAGATGAAAGCTGC
	CCAGTCATCCACTGTCCTGTGGTG
	GGAGCACACCCAGAACATGATGCC
	GGATCTGGGATCGGACTTAGCAAC

## Sheet: Supplementary Table 5
Supplementary Table 5 Primary antibodies used in this study.
Name	Source	Identifier
NRF2	Proteintech	16396-1-AP
KEAP1	Proteintech	10503-2-AP
Ubiquitin	Proteintech	10201-2-AP
p62	Proteintech	18420-1-AP
p62 (Ser349)	Proteintech	29503-1-AP
GPX4	Proteintech	67763-1-Ig
IGF2BP3	Proteintech	14642-1-AP
4-HNE	Abcam	ab48506
Ki-67	Abcam	ab16667
Cytokeratin 19	Abcam	ab52625
Histone H3	Proteintech	17168-1-AP
b-actin	Proteintech	66009-1-Ig
